# Supplementary material for: PLVAP is associated with glioma-associated malignant processes and immunosuppressive cell infiltration as a promising marker for prognosis
Source: Heliyon. 2022 Aug 19;8(8):e10298. doi: 10.1016/j.heliyon.2022.e10298 (PMC9404362; doi:10.1016/j.heliyon.2022.e10298)
Supplement: Multimedia component 6 [file mmc6.xlsx]

## Sheet: Sheet2
Supplementary Table 7. Detailed information of 325 glioma patients from the CGGA dataset.
Sample ID	1001	1004	1005	1006	1007	1008	1011	1013	1015	1019	1020	1022	1023	1024	1026	1027	1031	1034	1035	1039	1045	1046-1	1049	1050	1052	1053	1059	1060	1061	1068	1070	1071	1072	1073	1074	1077	1078	1079	1081	1083	1091	1094	1095	1099	1105	1109	1113	1114	1116
ID	CGGA_1001	CGGA_1004	CGGA_1005	CGGA_1006	CGGA_1007	CGGA_1008	CGGA_1011	CGGA_1013	CGGA_1015	CGGA_1019	CGGA_1020	CGGA_1022	CGGA_1023	CGGA_1024	CGGA_1026	CGGA_1027	CGGA_1031	CGGA_1034	CGGA_1035	CGGA_1039	CGGA_1045	CGGA_1046	CGGA_1049	CGGA_1050	CGGA_1052	CGGA_1053	CGGA_1059	CGGA_1060	CGGA_1061	CGGA_1068	CGGA_1070	CGGA_1071	CGGA_1072	CGGA_1073	CGGA_1074	CGGA_1077	CGGA_1078	CGGA_1079	CGGA_1081	CGGA_1083	CGGA_1091	CGGA_1094	CGGA_1095	CGGA_1099	CGGA_1105	CGGA_1109	CGGA_1113	CGGA_1114	CGGA_1116
TCGA subtype	Mesenchymal	Mesenchymal	Proneural	Classical	Classical	Classical	Mesenchymal	Proneural	Mesenchymal	Mesenchymal	Proneural	Mesenchymal	Classical	Classical	Classical	Proneural	Proneural	Classical	Mesenchymal	Classical	Mesenchymal	Classical	Mesenchymal	Proneural	Neural	Mesenchymal	Proneural	Proneural	Proneural	Classical	Classical	Classical	Classical	Classical	Mesenchymal	Mesenchymal	Classical	Classical	Classical	Mesenchymal	Classical	Classical	Proneural	Classical	Mesenchymal	Classical	Proneural	Mesenchymal	Proneural
Batch	2	1	1	1	1	1	1	1	1	2	1	1	2	1	1	1	1	1	1	1	1	1	1	1	1	2	1	1	1	1	2	1	1	2	2	1	1	1	1	2	2	1	2	1	2	1	1	2	1
Gender	M	F	F	M	F	F	F	F	M	M	F	F	F	M	M	M	F	M	F	M	M	M	M	M	M	F	F	M	F	M	M	M	M	F	M	M	F	M	F	M	F	F	M	M	M	M	M	M	F
Age	12	65	42	44	59	56	48	40	64	62	39	64	58	66	59	38	33	24	62	42	81	23	60	41	41	63	54	42	43	29	38	42	26	42	50	47	61	38	30	60	51	40	29	8	29	42	34	53	43
Histology	GBM	A	A	GBM	GBM	GBM	GBM	A	GBM	GBM	A	rAA	GBM	GBM	GBM	AOA	A	AA	GBM	GBM	GBM	A	GBM	OA	OA	GBM	rA	rGBM	rAOA	sGBM	GBM	A	GBM	GBM	GBM	GBM	rGBM	AOA	rAA	GBM	GBM	rAOA	GBM	sGBM	sGBM	GBM	AO	GBM	GBM
Grade	Grade IV	Grade II	Grade II	Grade IV	Grade IV	Grade IV	Grade IV	Grade II	Grade IV	Grade IV	Grade II	Grade III	Grade IV	Grade IV	Grade IV	Grade III	Grade II	Grade III	Grade IV	Grade IV	Grade IV	Grade II	Grade IV	Grade II	Grade II	Grade IV	Grade II	Grade IV	Grade III	Grade IV	Grade IV	Grade II	Grade IV	Grade IV	Grade IV	Grade IV	Grade IV	Grade III	Grade III	Grade IV	Grade IV	Grade III	Grade IV	Grade IV	Grade IV	Grade IV	Grade III	Grade IV	Grade IV
Grade	4	2	2	4	4	4	4	2	4	4	2	3	4	4	4	3	2	3	4	4	4	2	4	2	2	4	2	4	3	4	4	2	4	4	4	4	4	3	3	4	4	3	4	4	4	4	3	4	4
OS	968	585	776	254	345	315	109	560	164	212	532	191	681	890	875	1233	415	753	567	681	347	520	595	295	NA	369	21	227	472	95	333	552	84	270	86	157	315	NA	216	143	864	94	667	122	330	NA	862	460	248
Censor	0	0	0	1	1	1	1	0	1	1	0	1	1	0	0	0	0	1	1	0	1	0	0	0	NA	1	1	1	0	1	1	0	1	1	1	1	1	NA	1	0	0	0	0	1	0	NA	0	0	1
放疗	0	放疗（当地）	放疗（天坛）	放疗（世纪坛)1个月	放疗	放疗当地	放疗（北京世纪坛医院）	放疗（北京世纪坛医院）	放疗（北京普仁）	0	放疗（北京世纪坛医院）	无	0	无	放疗(当地）	放疗(普仁）一个月	无	0	放疗一月	放疗（普仁）1月	放疗（世纪坛医院）1月	无	放疗32次（当地）同时化疗。	放疗（世纪坛医院）1个多月	无人接听	0	0	无	0	无	0	无人接听	放疗（世纪坛）1个月	0	0	放疗（秦皇岛）20左右	0	失随访	放疗化疗（蒂清）同时进行1个月	放疗（当地）1个月	放疗化疗（蒂清）同时进行1个月	无	放疗（当地）1个月	2.无	既往行放疗	0	无	是	既往行放疗
Radio	NA	1	1	1	1	1	1	1	1	NA	1	0	NA	0	1	1	0	NA	1	1	1	0	1	1	NA	NA	NA	0	NA	0	NA	NA	1	NA	NA	1	NA	NA	1	1	1	0	1	0	0	NA	0	1	0
化疗	0	无	无	化疗（兰州省肿瘤医院）5个疗程	化疗	化疗当地	无	无	无	0	无	化疗3个疗程	0	无	化疗共8个疗程，用的替莫唑胺	化疗共6个疗程，用的替莫唑胺	无	0	化疗6个疗程	化疗12疗程（滴清）	化疗5疗程（滴清）	化疗6疗程（滴清）	后又化疗4个疗程	化疗1疗程（药未知）	0	0	0	化疗4疗程（蒂清）	本院化疗四个疗程，口服替莫唑胺和盐酸昂丹司琼。	无	0	0	化疗4疗程（蒂清）	0	0	无	0	0	未单独在行化疗	化疗4疗程（蒂清）	化疗1疗程（蒂清）	化疗（蒂清，顺铂）3月	化疗（当地）蒂清6个月	2.化疗两个疗程	6周期替莫唑胺	0	化疗(胶囊）4个疗程	7周期替莫唑胺	6周期日莫唑胺联合顺铂
Chemo	NA	0	0	1	1	1	0	0	0	NA	0	1	NA	0	1	1	0	NA	1	1	1	1	1	1	NA	NA	NA	1	1	0	NA	NA	1	NA	NA	0	NA	NA	1	1	1	1	1	1	1	NA	1	1	1
治疗	0	癫痫无发作史，未用过药。术后左眼怕光。	无	无	无	无	因偏瘫作康复治疗1月。	无	无	0	无	无	0	无	术后无癫痫发作，保护性用药3月后停药。	术后无癫痫发作，保护性用药3月后停药。	术后无癫痫发作，保护性用药量逐渐减量。	0	吃中药调理，目前病情稳定。	术后癫痫无发作，保护性用药以停。	2010年11月2号癫痫发作，抗癫痫治疗。	无	抗癫痫药吃了3个月停，术后无癫痫发作史。	无	0	0	0	2月开始昏迷	0	无	0	0	无	0	0	无	0	0	目前情况不好，在医院。	目前脑水肿输甘露醇	吃抗癫痫药	中药	无	无	无	0	术后有癫痫发作史，未吃药，2月左右次	无	无
IDH1-DNA	0	#N/A	1	0	0	#N/A	0	1	0	0	1	0	0	0	0	1	1	0	0	0	0	1	0	1	0	#N/A	#N/A	1	1	1	#N/A	#N/A	0	#N/A	#N/A	0	0	0	0	0	0	1	#N/A	#N/A	1	0	1	#N/A	#N/A
IDH2-DNA	0	#N/A	无	0	0	#N/A	0	0	0	0	0	0	0	0	0	0	0	0	0	0	0	0	0	0	1	#N/A	#N/A	0	0	0	#N/A	#N/A	0	#N/A	#N/A	0	0	0	0	0	0	0	#N/A	#N/A	0	0	0	#N/A	#N/A
TP53	0	#N/A	1005	#N/A	#N/A	#N/A	#N/A	1013	#N/A	0	1020	#N/A	0	#N/A	#N/A	#N/A	1031	#N/A	#N/A	#N/A	#N/A	#N/A	#N/A	0	#N/A	0	#N/A	#N/A	#N/A	#N/A	0	0	#N/A	0	1074	#N/A	#N/A	#N/A	#N/A	0	0	#N/A	1095	#N/A	0	#N/A	#N/A	0	#N/A
PTEN	0	#N/A	0	#N/A	#N/A	#N/A	#N/A	0	#N/A	0	0	#N/A	0	#N/A	#N/A	#N/A	0	#N/A	#N/A	#N/A	#N/A	#N/A	#N/A	0	#N/A	0	#N/A	#N/A	#N/A	#N/A	1070	0	#N/A	1073	#N/A	#N/A	#N/A	#N/A	#N/A	#N/A	1091	#N/A	0	#N/A	0	#N/A	#N/A	0	#N/A
IDH1-R32	0	0	1	0	0	0	0	1	0	0	1	0	0	0	0	1	1	0	0	0	0	1	0	1	0	0	1	1	1	1	0	0	0	0	0	0	0	0	0	0	0	1	1	0	0	0	1	0	1
IDH2-R172	0	0	0	0	0	0	0	0	0	0	0	0	0	0	0	0	0	0	0	0	0	0	0	0	1	0	0	0	0	0	0	0	0	0	0	0	0	0	0	0	0	0	0	0	0	0	0	0	0
IDH	IDH-WT	IDH-WT	IDH-Mut	IDH-WT	IDH-WT	IDH-WT	IDH-WT	IDH-Mut	IDH-WT	IDH-WT	IDH-Mut	IDH-WT	IDH-WT	IDH-WT	IDH-WT	IDH-Mut	IDH-Mut	IDH-WT	IDH-WT	IDH-WT	IDH-WT	IDH-Mut	IDH-WT	IDH-Mut	IDH-Mut	IDH-WT	IDH-Mut	IDH-Mut	IDH-Mut	IDH-Mut	IDH-WT	IDH-WT	IDH-WT	IDH-WT	IDH-WT	IDH-WT	IDH-WT	IDH-WT	IDH-WT	IDH-WT	IDH-WT	IDH-Mut	IDH-Mut	IDH-WT	IDH-WT	IDH-WT	IDH-Mut	IDH-WT	IDH-Mut
1p/19q codelation	1p/19q non-codel	1p/19q non-codel	1p/19q non-codel	1p/19q non-codel	1p/19q non-codel	1p/19q non-codel	1p/19q non-codel	1p/19q non-codel	1p/19q non-codel	1p/19q non-codel	1p/19q non-codel	1p/19q non-codel	1p/19q non-codel	1p/19q non-codel	1p/19q non-codel	1p/19q non-codel	1p/19q non-codel	1p/19q non-codel	NA	1p/19q non-codel	1p/19q non-codel	1p/19q non-codel	1p/19q non-codel	1p/19q non-codel	#N/A	1p/19q non-codel	1p/19q non-codel	NA	1p/19q non-codel	1p/19q non-codel	1p/19q non-codel	1p/19q non-codel	1p/19q non-codel	1p/19q non-codel	1p/19q non-codel	1p/19q non-codel	1p/19q non-codel	#N/A	NA	1p/19q non-codel	1p/19q non-codel	1p/19q codel	1p/19q non-codel	1p/19q non-codel	1p/19q non-codel	#N/A	1p/19q non-codel	1p/19q non-codel	1p/19q non-codel
MGMT	Unmethylated	NA	Methylated	Unmethylated	Unmethylated	Unmethylated	Unmethylated	Methylated	Unmethylated	Methylated	Unmethylated	Unmethylated	Unmethylated	Methylated	Methylated	Methylated	Unmethylated	Unmethylated	Methylated	Methylated	Unmethylated	NA	Unmethylated	Methylated	NA	Unmethylated	NA	Methylated	Unmethylated	Methylated	Unmethylated	NA	Unmethylated	Unmethylated	Methylated	Unmethylated	Methylated	Unmethylated	Unmethylated	Unmethylated	Methylated	NA	Methylated	Unmethylated	Methylated	Unmethylated	NA	Unmethylated	Methylated
IDH Mutation	0	0	1	0	0	0	0	1	0	0	1	0	0	0	0	1	1	0	0	0	0	1	0	1	1	0	1	1	1	1	0	0	0	0	0	0	0	0	0	0	0	1	1	0	0	0	1	0	1
TP53	1	1	0	0	1	1	0	1	0	0	0	1	0	1	0	0	1	1	1	0	1	1	1	1	1	1	1	0	0	0	1	1	0	1	0	0	1	1	1	1	1	1	0	1	1	0	1	1	1
EGFR	0	0	1	1	0	0	0	0	1	0	0	0	0	1	0	0	1	0	0	1	0	0	1	1	0	0	0	0	1	0	0	0	0	1	1	0	0	0	0	1	0	0	0	1	1	0	0	1	0
ATRX	0	0	0	0	1	0	0	0	0	0	0	0	0	0	0	0	0	0	1	0	0	0	0	0	0	0	1	0	0	0	0	0	0	0	0	0	1	0	0	0	0	1	0	0	0	0	0	0	0
EZH2	0	0	0	0	0	0	1	0	0	1	0	0	0	0	1	0	0	0	0	0	0	0	0	0	0	0	0	0	1	0	0	0	0	0	0	0	0	1	0	0	0	0	0	0	0	0	0	0	0
PLVAP	5.30609	3.09439	1.51305	3.05255	3.61772	3.60884	1.40509	2.57758	4.79208	4.37311	2.51597	3.57275	3.33212	4.55977	2.34077	3.43892	2.86535	1.76148	3.51795	2.29973	4.69069	2.28047	4.48594	2.71774	1.07564	5.28536	3.15043	3.02311	1.94059	5.17862	4.38454	4.01382	3.16878	6.12913	4.25155	3.55299	1.64135	1.43714	1.38126	5.48477	4.01485	3.07154	4.20653	2.72662	4.28532	1.90135	4.38838	5.64986	2.00526
[truncated: 276 more columns]
