# Supplementary material for: PLVAP is associated with glioma-associated malignant processes and immunosuppressive cell infiltration as a promising marker for prognosis
Source: Heliyon. 2022 Aug 19;8(8):e10298. doi: 10.1016/j.heliyon.2022.e10298 (PMC9404362; doi:10.1016/j.heliyon.2022.e10298)
Supplement: Multimedia component 7 [file mmc7.xlsx]

## Sheet: Sheet2
Supplementary Table 6. Detailed information of 699 glioma patients from the TCGA dataset.
gene_id	TCGA-FG-5965-02	TCGA-DU-6410-01	TCGA-CS-4938-01	TCGA-HT-7688-01	TCGA-CS-5393-01	TCGA-HT-7604-01	TCGA-HT-7601-01	TCGA-DU-6408-01	TCGA-DU-5872-02	TCGA-E1-5303-01	TCGA-DU-7302-01	TCGA-DU-6407-01	TCGA-DU-5854-01	TCGA-DU-7299-01	TCGA-HT-8011-01	TCGA-FG-7638-01	TCGA-DU-7306-01	TCGA-HT-7681-01	TCGA-DU-6396-01	TCGA-DU-8166-01	TCGA-CS-6668-01	TCGA-E1-5318-01	TCGA-HT-7691-01	TCGA-HT-7694-01	TCGA-HW-8319-01	TCGA-HW-7491-01	TCGA-HT-8106-01	TCGA-DU-6393-01	TCGA-HW-8321-01	TCGA-DU-6407-02	TCGA-HT-7480-01	TCGA-CS-6667-01	TCGA-HT-8013-01	TCGA-HT-8109-01	TCGA-HT-7677-01	TCGA-HT-8018-01	TCGA-FG-5962-01	TCGA-DU-7294-01	TCGA-HT-7877-01	TCGA-DU-6401-01	TCGA-HT-7693-01	TCGA-DU-7006-01	TCGA-HW-7486-01	TCGA-HT-7684-01	TCGA-DU-7018-01	TCGA-HT-7680-01	TCGA-HT-8107-01	TCGA-HT-7616-01	TCGA-HT-7470-01
ID	TCGA.FG.5965	TCGA.DU.6410	TCGA.CS.4938	TCGA.HT.7688	TCGA.CS.5393	TCGA.HT.7604	TCGA.HT.7601	TCGA.DU.6408	TCGA.DU.5872	TCGA.E1.5303	TCGA.DU.7302	TCGA.DU.6407	TCGA.DU.5854	TCGA.DU.7299	TCGA.HT.8011	TCGA.FG.7638	TCGA.DU.7306	TCGA.HT.7681	TCGA.DU.6396	TCGA.DU.8166	TCGA.CS.6668	TCGA.E1.5318	TCGA.HT.7691	TCGA.HT.7694	TCGA.HW.8319	TCGA.HW.7491	TCGA.HT.8106	TCGA.DU.6393	TCGA.HW.8321	TCGA.DU.6407	TCGA.HT.7480	TCGA.CS.6667	TCGA.HT.8013	TCGA.HT.8109	TCGA.HT.7677	TCGA.HT.8018	TCGA.FG.5962	TCGA.DU.7294	TCGA.HT.7877	TCGA.DU.6401	TCGA.HT.7693	TCGA.DU.7006	TCGA.HW.7486	TCGA.HT.7684	TCGA.DU.7018	TCGA.HT.7680	TCGA.HT.8107	TCGA.HT.7616	TCGA.HT.7470
SampleID	TCGA.FG.5965	TCGA.DU.6410	TCGA.CS.4938	TCGA.HT.7688	TCGA.CS.5393	TCGA.HT.7604	TCGA.HT.7601	TCGA.DU.6408	TCGA.DU.5872	TCGA.E1.5303	TCGA.DU.7302	TCGA.DU.6407	TCGA.DU.5854	TCGA.DU.7299	TCGA.HT.8011	TCGA.FG.7638	TCGA.DU.7306	TCGA.HT.7681	TCGA.DU.6396	TCGA.DU.8166	TCGA.CS.6668	TCGA.E1.5318	TCGA.HT.7691	TCGA.HT.7694	TCGA.HW.8319	TCGA.HW.7491	TCGA.HT.8106	TCGA.DU.6393	TCGA.HW.8321	TCGA.DU.6407.1	TCGA.HT.7480	TCGA.CS.6667	TCGA.HT.8013	TCGA.HT.8109	TCGA.HT.7677	TCGA.HT.8018	TCGA.FG.5962	TCGA.DU.7294	TCGA.HT.7877	TCGA.DU.6401	TCGA.HT.7693	TCGA.DU.7006	TCGA.HW.7486	TCGA.HT.7684	TCGA.DU.7018	TCGA.HT.7680	TCGA.HT.8107	TCGA.HT.7616	TCGA.HT.7470
ID	5965	6410	4938	7688	5393	7604	7601	6408	5872	5303	7302	6407	5854	7299	8011	7638	7306	7681	6396	8166	6668	5318	7691	7694	8319	7491	8106	6393	8321	6407	7480	6667	8013	8109	7677	8018	5962	7294	7877	6401	7693	7006	7486	7684	7018	7680	8107	7616	7470
Histology	oligoastrocytoma	oligodendroglioma	astrocytoma	oligodendroglioma	astrocytoma	astrocytoma	astrocytoma	oligodendroglioma	oligoastrocytoma	astrocytoma	oligodendroglioma	oligodendroglioma	astrocytoma	astrocytoma	astrocytoma	oligodendroglioma	oligoastrocytoma	oligoastrocytoma	oligoastrocytoma	oligoastrocytoma	oligodendroglioma	oligodendroglioma	astrocytoma	oligodendroglioma	astrocytoma	oligodendroglioma	astrocytoma	oligodendroglioma	astrocytoma	oligodendroglioma	oligodendroglioma	astrocytoma	oligoastrocytoma	oligodendroglioma	oligodendroglioma	oligoastrocytoma	oligodendroglioma	oligodendroglioma	oligodendroglioma	oligodendroglioma	oligodendroglioma	astrocytoma	oligodendroglioma	oligoastrocytoma	oligodendroglioma	astrocytoma	oligodendroglioma	oligodendroglioma	oligodendroglioma
Grade	G2	G3	G2	G3	G3	G2	G3	G3	G2	G3	G3	G2	G3	G3	G3	G3	G2	G2	G3	G2	G2	G2	G2	G3	G3	G2	G3	G3	G3	G2	G2	G2	G2	G3	G3	G2	G3	G2	G2	G2	G2	G3	G2	G3	G3	G2	G2	G3	G3
Grade	Grade II	Grade III	Grade II	Grade III	Grade III	Grade II	Grade III	Grade III	Grade II	Grade III	Grade III	Grade II	Grade III	Grade III	Grade III	Grade III	Grade II	Grade II	Grade III	Grade II	Grade II	Grade II	Grade II	Grade III	Grade III	Grade II	Grade III	Grade III	Grade III	Grade II	Grade II	Grade II	Grade II	Grade III	Grade III	Grade II	Grade III	Grade II	Grade II	Grade II	Grade II	Grade III	Grade II	Grade III	Grade III	Grade II	Grade II	Grade III	Grade III
Age (years at diagnosis)	39	56	31	59	39	50	30	23	43	38	48	35	57	33	55	31	67	29	31	29	57	42	31	60	34	35	53	66	31	35	33	39	37	64	53	40	54	53	20	31	51	60	37	58	57	32	62	75	37
Gender	female	male	female	male	male	male	female	female	female	male	female	female	female	male	male	female	male	female	female	female	female	female	female	male	female	male	male	male	male	female	male	female	female	male	male	female	male	female	female	female	female	female	male	male	female	female	male	male	male
Survival (months)	36.7975	7.95089	4.69825	31.6721	40.1487	107.863	5.0268	114.007	17.4788	67.4183	60.2559	94.4578	8.44371	43.9927	16.2303	22.5385	41.9557	44.6498	75.1063	16.9531	8.0166	78.1618	0.0985647	6.89953	21.6842	40.1487	0.0985647	52.075	19.5815	94.4578	75.1392	7.55663	63.5085	3.94259	16.2303	21.4871	47.7382	94.2607	0.13142	87.394	17.5117	11.4664	29.898	6.0453	30.6536	0.755663	0.459969	0.229984	8.80511
Vital status (1=dead)	1	0	0	0	0	0	0	1	0	1	0	1	0	1	0	0	0	0	1	0	0	1	0	0	0	0	0	1	0	1	0	0	1	0	0	0	0	0	0	1	0	1	0	0	1	0	0	1	0
Karnofsky Performance Score	90	50	90	NA	100	NA	NA	90	NA	80	90	90	90	90	NA	100	100	NA	90	NA	90	100	NA	90	NA	NA	NA	NA	NA	90	NA	90	NA	NA	NA	NA	NA	100	NA	NA	90	NA	NA	NA	90	NA	NA	NA	90
Mutation Count	41	36	15	44	26	39	19	19	30	28	24	21	47	23	48	17	50	13	42	18	24	26	7	26	34	16	18	29	28	21	23	23	23	24	23	12	22	54	11	21	26	52	11	29	28	3	1	37	37
Percent aneuploidy	0.152515	0.165762	0.0694117	0.332888	0.0577859	0.0815494	0.0452831	0.160242	0.0455766	0.0922868	0.13511	0.274908	0.165182	0.0753502	0.182032	0.0512426	0.103648	0.0612135	0.168349	0.0864355	0.114883	0.0715552	0.000794934	0.0517184	0.0891081	0.793083	0.0112364	0.163412	0.111236	0.274908	0.0788419	0.0667128	0.146852	0.0561558	0.0690989	0.0455962	0.515323	0.115886	0.0510283	0.165352	0.0953017	0.20815	0.0510259	0.0461407	0.167953	4.78e-05	0.000114912	0.141556	0.0969254
IDH status	Mutant	Mutant	Mutant	Mutant	Mutant	Mutant	Mutant	Mutant	Mutant	Mutant	Mutant	Mutant	WT	Mutant	WT	Mutant	Mutant	Mutant	Mutant	Mutant	Mutant	Mutant	WT	Mutant	Mutant	Mutant	Mutant	Mutant	Mutant	Mutant	Mutant	Mutant	Mutant	Mutant	Mutant	Mutant	Mutant	Mutant	Mutant	Mutant	Mutant	WT	Mutant	Mutant	Mutant	WT	WT	Mutant	Mutant
IDH	IDH-Mut	IDH-Mut	IDH-Mut	IDH-Mut	IDH-Mut	IDH-Mut	IDH-Mut	IDH-Mut	IDH-Mut	IDH-Mut	IDH-Mut	IDH-Mut	IDH-WT	IDH-Mut	IDH-WT	IDH-Mut	IDH-Mut	IDH-Mut	IDH-Mut	IDH-Mut	IDH-Mut	IDH-Mut	IDH-WT	IDH-Mut	IDH-Mut	IDH-Mut	IDH-Mut	IDH-Mut	IDH-Mut	IDH-Mut	IDH-Mut	IDH-Mut	IDH-Mut	IDH-Mut	IDH-Mut	IDH-Mut	IDH-Mut	IDH-Mut	IDH-Mut	IDH-Mut	IDH-Mut	IDH-WT	IDH-Mut	IDH-Mut	IDH-Mut	IDH-WT	IDH-WT	IDH-Mut	IDH-Mut
1p/19q codeletion	non-codel	codel	non-codel	non-codel	non-codel	non-codel	non-codel	non-codel	non-codel	non-codel	codel	non-codel	non-codel	non-codel	non-codel	codel	non-codel	codel	non-codel	non-codel	codel	codel	non-codel	codel	non-codel	codel	non-codel	codel	non-codel	non-codel	codel	non-codel	non-codel	codel	codel	non-codel	codel	codel	codel	non-codel	non-codel	non-codel	codel	non-codel	codel	non-codel	non-codel	codel	non-codel
IDH/codel subtype	IDHmut-non-codel	IDHmut-codel	IDHmut-non-codel	IDHmut-non-codel	IDHmut-non-codel	IDHmut-non-codel	IDHmut-non-codel	IDHmut-non-codel	IDHmut-non-codel	IDHmut-non-codel	IDHmut-codel	IDHmut-non-codel	IDHwt	IDHmut-non-codel	IDHwt	IDHmut-codel	IDHmut-non-codel	IDHmut-codel	IDHmut-non-codel	IDHmut-non-codel	IDHmut-codel	IDHmut-codel	IDHwt	IDHmut-codel	IDHmut-non-codel	IDHmut-codel	IDHmut-non-codel	IDHmut-codel	IDHmut-non-codel	IDHmut-non-codel	IDHmut-codel	IDHmut-non-codel	IDHmut-non-codel	IDHmut-codel	IDHmut-codel	IDHmut-non-codel	IDHmut-codel	IDHmut-codel	IDHmut-codel	IDHmut-non-codel	IDHmut-non-codel	IDHwt	IDHmut-codel	IDHmut-non-codel	IDHmut-codel	IDHwt	IDHwt	IDHmut-codel	IDHmut-non-codel
MGMT promoter status	Methylated	Methylated	Unmethylated	Methylated	Methylated	Methylated	Methylated	Methylated	Methylated	Methylated	Methylated	Methylated	Unmethylated	Methylated	Unmethylated	Methylated	Methylated	Methylated	Methylated	Methylated	Methylated	Methylated	Unmethylated	Methylated	Unmethylated	Unmethylated	Methylated	Methylated	Methylated	Methylated	Methylated	Methylated	Methylated	Methylated	Methylated	Methylated	Methylated	Methylated	Methylated	Methylated	Methylated	Methylated	Methylated	Methylated	Methylated	Unmethylated	Methylated	Methylated	Methylated
Chr 7 gain/Chr 10 loss	No combined CNA	No combined CNA	No combined CNA	No combined CNA	No combined CNA	No combined CNA	No combined CNA	No combined CNA	No combined CNA	No combined CNA	No combined CNA	No combined CNA	Gain chr 7 & loss chr 10	No combined CNA	Gain chr 7 & loss chr 10	No combined CNA	No combined CNA	No combined CNA	No combined CNA	No combined CNA	No combined CNA	No combined CNA	No combined CNA	No combined CNA	No combined CNA	No combined CNA	No combined CNA	No combined CNA	No combined CNA	No combined CNA	No combined CNA	No combined CNA	No combined CNA	No combined CNA	No combined CNA	No combined CNA	No combined CNA	No combined CNA	No combined CNA	No combined CNA	No combined CNA	Gain chr 7 & loss chr 10	No combined CNA	No combined CNA	No combined CNA	No combined CNA	No combined CNA	No combined CNA	No combined CNA
Chr 19/20 co-gain	No chr 19/20 gain	No chr 19/20 gain	No chr 19/20 gain	No chr 19/20 gain	No chr 19/20 gain	No chr 19/20 gain	No chr 19/20 gain	No chr 19/20 gain	No chr 19/20 gain	No chr 19/20 gain	No chr 19/20 gain	No chr 19/20 gain	No chr 19/20 gain	No chr 19/20 gain	No chr 19/20 gain	No chr 19/20 gain	No chr 19/20 gain	No chr 19/20 gain	No chr 19/20 gain	No chr 19/20 gain	No chr 19/20 gain	No chr 19/20 gain	No chr 19/20 gain	No chr 19/20 gain	No chr 19/20 gain	No chr 19/20 gain	No chr 19/20 gain	No chr 19/20 gain	No chr 19/20 gain	No chr 19/20 gain	No chr 19/20 gain	No chr 19/20 gain	No chr 19/20 gain	No chr 19/20 gain	No chr 19/20 gain	No chr 19/20 gain	No chr 19/20 gain	No chr 19/20 gain	No chr 19/20 gain	No chr 19/20 gain	No chr 19/20 gain	No chr 19/20 gain	No chr 19/20 gain	No chr 19/20 gain	No chr 19/20 gain	No chr 19/20 gain	No chr 19/20 gain	No chr 19/20 gain	No chr 19/20 gain
TERT promoter status	WT	Mutant	WT	WT	WT	WT	WT	WT	WT	WT	Mutant	WT	Mutant	WT	Mutant	Mutant	WT	Mutant	WT	WT	Mutant	Mutant	WT	Mutant	WT	Mutant	WT	Mutant	WT	WT	Mutant	WT	WT	Mutant	Mutant	WT	Mutant	Mutant	Mutant	WT	WT	Mutant	Mutant	Mutant	Mutant	WT	WT	Mutant	WT
TERT expression (log2)	0	5.85798	0	1	0	0	0	0	0	0	4.16993	1.58496	3.70044	0	6.30378	3.58496	0	2	0	0	5.75489	5.04439	0	1.58496	0	4.80735	1	6	0	1.58496	4.9542	1	0	3	5.04439	0	2.32193	5.90689	4.16993	0	0	3	3.16993	3.16993	6.39232	0	0	1	0
TERT expression status	Not expressed	Expressed	Not expressed	Not expressed	Not expressed	Not expressed	Not expressed	Not expressed	Not expressed	Not expressed	Expressed	Not expressed	Expressed	Not expressed	Expressed	Expressed	Not expressed	Expressed	Not expressed	Not expressed	Expressed	Expressed	Not expressed	Not expressed	Not expressed	Expressed	Not expressed	Expressed	Not expressed	Not expressed	Expressed	Not expressed	Not expressed	Expressed	Expressed	Not expressed	Expressed	Expressed	Expressed	Not expressed	Not expressed	Expressed	Expressed	Expressed	Expressed	Not expressed	Not expressed	Not expressed	Not expressed
ATRX status	Mutant	WT	Mutant	Mutant	WT	Mutant	WT	Mutant	Mutant	Mutant	WT	Mutant	WT	WT	WT	Mutant	Mutant	WT	Mutant	Mutant	WT	WT	WT	WT	Mutant	WT	WT	WT	WT	Mutant	WT	WT	Mutant	WT	WT	WT	WT	WT	WT	Mutant	Mutant	WT	WT	WT	WT	WT	WT	WT	Mutant
DAXX status	WT	WT	WT	WT	WT	WT	WT	WT	WT	WT	WT	WT	WT	WT	WT	WT	WT	WT	WT	WT	WT	WT	WT	WT	WT	WT	WT	WT	WT	WT	WT	WT	WT	WT	WT	WT	WT	WT	WT	WT	WT	WT	WT	WT	WT	WT	WT	WT	WT
Telomere Maintenance	ATRX	TERT	ATRX	ATRX	-/-	ATRX	-/-	ATRX	ATRX	ATRX	TERT	ATRX	TERT	-/-	TERT	NA	ATRX	TERT	ATRX	ATRX	TERT	TERT	-/-	TERT	ATRX	TERT	-/-	TERT	-/-	ATRX	TERT	-/-	ATRX	TERT	TERT	-/-	TERT	TERT	TERT	ATRX	ATRX	TERT	TERT	TERT	TERT	-/-	-/-	TERT	ATRX
BRAF V600E status	WT	WT	WT	WT	WT	WT	WT	WT	WT	WT	WT	WT	WT	WT	WT	WT	WT	WT	WT	WT	WT	WT	WT	WT	WT	WT	WT	WT	WT	WT	WT	WT	WT	WT	WT	WT	WT	WT	WT	WT	WT	WT	WT	WT	WT	WT	WT	WT	WT
BRAF-KIAA1549 fusion	WT	WT	WT	WT	WT	WT	WT	WT	WT	WT	WT	WT	WT	WT	WT	WT	WT	WT	WT	WT	WT	WT	Fusion	WT	WT	WT	WT	WT	WT	WT	WT	WT	WT	WT	WT	WT	WT	WT	WT	WT	WT	WT	WT	WT	WT	WT	WT	WT	WT
ABSOLUTE purity	0.58	0.97	0.79	0.53	0.53	0.9	0.65	0.85	0.82	0.48	0.89	0.8	0.52	0.68	0.85	0.88	0.85	0.73	0.63	0.84	0.98	0.82	NA	0.46	0.8	0.94	0.2	0.96	0.74	0.8	0.89	NA	0.84	0.66	0.77	0.24	0.83	0.93	0.66	NA	0.93	0.73	0.56	0.62	0.87	NA	1	0.79	0.79
ABSOLUTE ploidy	3.95	1.94	2	3.81	4.15	2.1	2	1.99	1.95	4.08	1.88	2.08	2.02	3.95	2.07	1.95	2.09	1.95	3.85	2.04	1.95	3.92	NA	1.95	2.03	1.81	3.68	1.95	1.93	2.08	1.95	NA	2.09	1.89	3.91	3.91	1.91	1.88	1.94	NA	2.04	1.9	1.95	2.05	3.85	NA	3.96	1.89	3.96
ESTIMATE stromal score	623.601	-326.552	422.032	-78.4674	521.741	92.4089	1737.81	252.136	1020.48	1116.21	-309.886	416.477	1674.43	297.071	239.393	365.782	767.12	460.027	1430.27	234.58	-468.192	634.808	1303.85	-63.2174	95.2078	8.5579	2555.5	-152.715	735.731	416.477	8.41445	737.176	943.97	244.873	332.253	1913.06	153.494	86.0419	199.991	1296.74	692.489	1124.05	568.712	894.741	47.6765	749.071	469.907	1470.03	463.571
ESTIMATE immune score	1171.63	-990.974	804.961	-268.833	1277.35	352.723	2701.7	1016.14	1558.81	2094.62	-339.519	505.674	1950.45	1050.71	619.756	255.091	1077.27	592.931	2904.16	695.394	-457.177	407.757	1856.88	-502.051	276.762	-119.85	4314.65	-407.073	859.592	505.674	-176.719	742.102	2309.41	230.552	-20.7197	1707.01	-26.5573	-133.628	-257.382	1040.83	1614.7	2427.77	726.732	1478.81	-421.293	1913.28	-234.075	2183.43	402.447
ESTIMATE combined score	1795.23	-1317.53	1226.99	-347.3	1799.09	445.132	4439.51	1268.27	2579.29	3210.83	-649.405	922.151	3624.89	1347.78	859.15	620.873	1844.39	1052.96	4334.42	929.974	-925.369	1042.57	3160.73	-565.268	371.97	-111.292	6870.15	-559.789	1595.32	922.151	-168.304	1479.28	3253.38	475.425	311.534	3620.07	126.936	-47.5858	-57.3914	2337.57	2307.19	3551.83	1295.44	2373.55	-373.617	2662.35	235.832	3653.46	866.018
Original Subtype	IDHmut-non-codel	IDHmut-codel	IDHmut-non-codel	IDHmut-non-codel	IDHmut-non-codel	IDHmut-non-codel	IDHmut-non-codel	IDHmut-non-codel	IDHmut-non-codel	IDHmut-non-codel	IDHmut-codel	IDHmut-non-codel	IDHwt	IDHmut-non-codel	IDHwt	IDHmut-codel	IDHmut-non-codel	IDHmut-codel	IDHmut-non-codel	IDHmut-non-codel	IDHmut-codel	IDHmut-codel	IDHwt	IDHmut-codel	IDHmut-non-codel	IDHmut-codel	IDHmut-non-codel	IDHmut-codel	IDHmut-non-codel	IDHmut-non-codel	IDHmut-codel	IDHmut-non-codel	IDHmut-non-codel	IDHmut-codel	IDHmut-codel	IDHmut-non-codel	IDHmut-codel	IDHmut-codel	IDHmut-codel	IDHmut-non-codel	IDHmut-non-codel	IDHwt	IDHmut-codel	IDHmut-non-codel	IDHmut-codel	IDHwt	IDHwt	IDHmut-codel	IDHmut-non-codel
Transcriptome Subtype	PN	PN	NA	NE	PN	PN	NA	PN	PN	NA	NE	PN	CL	PN	NA	NE	NA	NE	PN	PN	PN	PN	NA	NE	PN	PN	ME	PN	PN	PN	PN	NA	PN	NE	PN	NE	NE	PN	NE	PN	NA	ME	PN	NA	PN	NA	NE	ME	NE
Subtype	Proneural	Proneural	NA	Neural	Proneural	Proneural	NA	Proneural	Proneural	NA	Neural	Proneural	Classical	Proneural	NA	Neural	NA	Neural	Proneural	Proneural	Proneural	Proneural	NA	Neural	Proneural	Proneural	Mesenchymal	Proneural	Proneural	Proneural	Proneural	NA	Proneural	Neural	Proneural	Neural	Neural	Proneural	Neural	Proneural	NA	Mesenchymal	Proneural	NA	Proneural	NA	Neural	Mesenchymal	Neural
Pan-Glioma RNA Expression Cluster	LGr3	LGr1	LGr3	LGr2	LGr3	LGr3	LGr3	LGr3	LGr3	LGr3	LGr2	LGr3	LGr4	LGr3	LGr4	LGr2	LGr3	LGr2	LGr3	LGr3	LGr1	LGr1	LGr4	LGr2	LGr3	LGr1	LGr3	LGr1	LGr3	LGr3	LGr2	LGr3	LGr3	LGr2	LGr1	LGr2	LGr2	LGr1	LGr2	LGr3	LGr3	LGr4	LGr3	LGr3	LGr1	LGr4	LGr2	LGr1	LGr2
IDH-specific RNA Expression Cluster	IDHmut-R3	IDHmut-R1	IDHmut-R3	IDHmut-R2	IDHmut-R3	IDHmut-R3	IDHmut-R3	IDHmut-R3	IDHmut-R3	IDHmut-R3	IDHmut-R2	IDHmut-R3	IDHwt-R2	IDHmut-R3	IDHwt-R3	IDHmut-R2	IDHmut-R3	IDHmut-R2	IDHmut-R3	IDHmut-R3	IDHmut-R1	IDHmut-R1	IDHwt-R2	IDHmut-R2	IDHmut-R3	IDHmut-R1	IDHmut-R3	IDHmut-R1	IDHmut-R3	IDHmut-R3	IDHmut-R2	IDHmut-R3	IDHmut-R3	IDHmut-R2	IDHmut-R1	IDHmut-R2	IDHmut-R2	IDHmut-R1	IDHmut-R2	IDHmut-R3	IDHmut-R3	IDHwt-R2	IDHmut-R3	IDHmut-R3	IDHmut-R1	IDHwt-R2	IDHwt-R4	IDHmut-R1	IDHmut-R2
Pan-Glioma DNA Methylation Cluster	LGm2	LGm3	LGm2	LGm2	LGm2	LGm2	LGm1	LGm1	LGm2	LGm2	LGm3	LGm2	LGm5	LGm2	LGm5	LGm3	LGm2	LGm2	LGm1	LGm2	LGm3	LGm3	LGm6	LGm3	LGm1	LGm3	LGm1	LGm3	LGm2	LGm2	LGm3	LGm2	LGm2	LGm3	LGm3	LGm1	LGm3	LGm3	LGm2	LGm2	LGm2	LGm5	LGm2	LGm2	LGm3	LGm6	LGm6	LGm3	LGm2
IDH-specific DNA Methylation Cluster	IDHmut-K2	IDHmut-K3	IDHmut-K2	IDHmut-K2	IDHmut-K2	IDHmut-K2	IDHmut-K2	IDHmut-K2	IDHmut-K2	IDHmut-K2	IDHmut-K3	IDHmut-K2	IDHwt-K2	IDHmut-K2	IDHwt-K2	IDHmut-K3	IDHmut-K2	IDHmut-K3	IDHmut-K2	IDHmut-K2	IDHmut-K3	IDHmut-K3	IDHwt-K3	IDHmut-K3	IDHmut-K1	IDHmut-K3	IDHmut-K1	IDHmut-K3	IDHmut-K2	IDHmut-K2	IDHmut-K3	IDHmut-K2	IDHmut-K2	IDHmut-K3	IDHmut-K3	IDHmut-K1	IDHmut-K3	IDHmut-K3	IDHmut-K3	IDHmut-K2	IDHmut-K2	IDHwt-K2	IDHmut-K3	IDHmut-K2	IDHmut-K3	IDHwt-K3	IDHwt-K3	IDHmut-K3	IDHmut-K2
Supervised DNA Methylation Cluster	G-CIMP-high	Codel	G-CIMP-high	G-CIMP-high	G-CIMP-high	G-CIMP-high	G-CIMP-high	G-CIMP-high	G-CIMP-high	G-CIMP-high	Codel	G-CIMP-high	Mesenchymal-like	G-CIMP-high	Mesenchymal-like	Codel	G-CIMP-high	Codel	G-CIMP-high	G-CIMP-high	Codel	Codel	PA-like	Codel	G-CIMP-high	Codel	G-CIMP-high	Codel	G-CIMP-high	G-CIMP-high	Codel	G-CIMP-high	G-CIMP-high	Codel	Codel	G-CIMP-high	Codel	Codel	Codel	G-CIMP-high	G-CIMP-high	Mesenchymal-like	Codel	G-CIMP-high	Codel	PA-like	PA-like	Codel	G-CIMP-high
Random Forest Sturm Cluster	IDH	IDH	IDH	IDH	IDH	IDH	IDH	IDH	IDH	IDH	IDH	IDH	Mesenchymal	IDH	RTK I 'PDGFRA'	IDH	IDH	IDH	IDH	IDH	IDH	IDH	Mesenchymal	IDH	IDH	IDH	Mesenchymal	IDH	IDH	IDH	IDH	IDH	IDH	IDH	IDH	Mesenchymal	IDH	IDH	IDH	IDH	IDH	Mesenchymal	IDH	IDH	IDH	Mesenchymal	Mesenchymal	IDH	IDH
RPPA cluster	K2	K2	K2	K2	K2	K2	K2	K2	K2	K2	K2	K2	K1	NA	K1	K2	K2	K2	K1	K2	K2	K2	K2	K2	K2	K2	K1	K2	K2	K2	K2	NA	K2	K2	K2	K2	K2	K2	K2	K2	K2	K1	K2	K2	K2	K2	K2	K2	K2
Telomere length estimate in blood normal (Kb)	4.8603	NA	8.1119	NA	NA	4.8081	5.5645	5.1395	4.5276	5.2593	NA	7.8905	3.6419	NA	NA	NA	NA	NA	NA	NA	8.2067	7.5407	NA	NA	NA	NA	NA	NA	NA	7.8905	NA	NA	NA	NA	NA	NA	NA	5.9201	NA	8.6892	NA	4.7249	6.9039	NA	4.4932	NA	NA	NA	NA
Telomere length estimate in tumor (Kb)	6.8852	NA	5.1859	NA	NA	10.9635	13.9573	12.4753	5.9032	6.2238	NA	12.158	1.059	NA	NA	NA	NA	NA	NA	NA	5.0426	6.2087	NA	NA	NA	NA	NA	NA	NA	12.158	NA	NA	NA	NA	NA	NA	NA	1.6178	NA	14.5523	NA	3.9526	3.7721	NA	2.5294	NA	NA	NA	NA
PLVAP	4.45368	7.7166	7.9153	6.35061	8.97418	7.81207	8.73784	7.78278	10.9772	9.34894	6.78669	8.90569	8.03575	7.66063	9.8217	6.91514	6.8394	6.89797	9.53019	8.6248	6.90641	8.82334	8.40994	5.97343	7.56009	7.18686	9.14061	6.59388	9.83352	9.98135	7.13799	7.04575	8.85542	7.03106	6.74228	7.94025	6.2343	7.37738	6.54717	7.83643	8.92956	8.16574	8.09762	8.90351	6.84406	6.42602	6.41629	5.86941	8.20545
[truncated: 650 more columns]
